# Supplementary material for: Forensic Identification of Cannabis with Plant DNA Barcodes and Cannabinoid Synthesis Genes
Source: Genes (Basel). 2025 Nov 2;16(11):1320. doi: 10.3390/genes16111320 (PMC12652481; doi:10.3390/genes16111320)
Supplement: Supplementary file 1 [file genes-16-01320-s001.zip]

Archive with 1 entries (1 files):
- genes-3955757-supplementary.pdf
